# Supplementary material for: A Novel Approach to the Synthesis of 1,3,4-Thiadiazole-2-amine Derivatives
Source: Molecules. 2021 Aug 25;26(17):5159. doi: 10.3390/molecules26175159 (PMC8434302; doi:10.3390/molecules26175159)
Supplement: Supplementary file 1 [file molecules-26-05159-s001.zip]

Archive with 1 entries (1 files):
- molecules-1347402-supplementary.pdf
